# Supplementary material for: Influence of Maternal Immune Activation and Stressors on the Hippocampal Metabolome
Source: Metabolites. 2023 Jul 25;13(8):881. doi: 10.3390/metabo13080881 (PMC10456262; doi:10.3390/metabo13080881)
Supplement: Supplementary file 1 [file metabolites-13-00881-s001.zip]

Archive with 1 entries (1 files):
- metabolites-2478517-supplementary.pdf
